# Supplementary material for: High impact of sleeping problems on quality of life in transgender individuals: A cross-sectional multicenter study
Source: PLoS One. 2017 Feb 15;12(2):e0171640. doi: 10.1371/journal.pone.0171640 (PMC5310898; doi:10.1371/journal.pone.0171640)
Supplement: S1 Table — (XLSX) [file pone.0171640.s001.xlsx]

## Sheet: reduce
Determinants of Physical functioning
Transmen						Transwomen
Determinant variables	SF-36 global score					Determinant variables	SF-36 global score
Block 1	β	p (variable)	p (model)			Block 1	β	p (variable)	p (model)
Age	-0.277276	0.086994	0.557			Age	-0.127655	0.524146	0.798
BMI	-0.148963	0.413096				BMI	0.112867	0.650376
Hormonal therapy	0.00718064	0.963008				Hormonal therapy	0.0532374	0.725322
Any genital surgery	0.0147954	0.927616				Any genital surgery	-0.131182	0.505257
Being single	0.0936378	0.568278				Being single	-0.155556	0.513482
Unemployment	-0.153985	0.396302				Unemployment	-0.0208642	0.952471
Financial situation	-0.0685787	0.656997				Financial situation	0.0555186	0.983553
Block 2*						Block 2**			0.279
Chronic pain	-0.349274	0.0207466	0.171			PSQI Global	-0.344632	0.0179786
						Block 3***			0.005
Block 3**			0.084			STAI	-0.484791	<0.001
Chronic pain	-0.410042	0.00587427				Chronic pain	-0.340537	0.00651012
						*Block 1 + PSQI global score, chronic pain, SSS Social burden score, Social integration, satisfaction, and FeBK Scale 1 and Scale 3, 4+BDI
*Block1 + PSQI global score, chronic pain, SSS Social burden score, FeBK Scale3+BDI						**+STAI instead of BDI
**+STAI instead of BDI
Determinants of Physcial role functioning				RE
Transmen						Transwomen
Determinant variables	SF-36 global score					Determinant variables	SF-36 global score
Block 1	β	p (variable)	p (model)			Block 1	β	p (variable)	p (model)
Age	-0.221549	0.171649	0.631			Age	-0.0819254	0.648643	0.987
BMI	-0.0736115	0.687037				BMI	0.0703628	0.688106
Hormonal therapy	-0.143361	0.36032				Hormonal therapy	-0.0446051	0.782399
Any genital surgery	0.00943199	0.95414				Any genital surgery	-0.0159692	0.922201
Being single	0.0319122	0.846612				Being single	-0.0555954	0.718269
Unemployment	0.080954	0.656859				Unemployment	-0.0373566	0.814758
Financial situation	-0.06678	0.667614				Financial situation	0.0968734	0.525334
Block 2*			0.287			Block 2**			0.030
Chronic pain	-0.312537	0.0413755				PSQI Global	-0.380755	0.00734608
						FeBK Scale 3	-0.330236	0.0200114
Block 3**			0.253			Block 3***			0.018
Chronic pain	-0.33489	0.0282429				PSQI Global	-0.305486	0.0307344
						STAI total	-0.339477	0.0169778
*Block1 + PSQI global score, chronic pain, SSS Social burden score, FeBK Scale3+BDI						*Block 1 + PSQI global score, chronic pain, SSS Social burden score, Social integration, satisfaction, and FeBK Scale 1 and Scale 3, 4+BDI
**+STAI instead of BDI						**+STAI instead of BDI
Determinants of General health perceptions				GHP
Transmen						Transwomen
Determinant variables	SF-36 global score					Determinant variables	SF-36 global score
Block 1	β	p (variable)	p (model)			Block 1	β	p (variable)	p (model)
Age	0.387062	0.0206948	0.090			Age	-0.190924	0.261529	0.377
BMI	1.20996	0.878087				BMI	-0.0336035	0.838382
Hormonal therapy	12.7736	0.0137076				Hormonal therapy	-0.029768	0.844595
Any genital surgery	10.6497	0.475006				Any genital surgery	0.155303	0.315116
Being single	9.8082	0.223732				Being single	-0.121763	0.402254
Unemployment	21.7642	0.252478				Unemployment	-0.132755	0.377827
Financial situation	5.05954	0.648055				Financial situation	0.182046	0.207258
Block 2*						Block 2**
Block 3**			0.085			Block 3***			0.285
Age	-0.329885	0.0288374				Age	-0.328618	0.0349349
Hormonal therapy	-0.371421	0.0119232
						*Block 1 + PSQI global score, chronic pain, SSS Social burden score, Social integration, satisfaction, and FeBK Scale 1 and Scale 3, 4+BDI
*Block1 + PSQI global score, chronic pain, SSS Social burden score, FeBK Scale3+BDI						**+STAI instead of BDI
**+STAI instead of BDI
Determinants of Vitality
Transmen						Transwomen
Determinant variables	SF-36 global score					Determinant variables	SF-36 global score
Block 1	β	p (variable)	p (model)			Block 1	β	p (variable)	p (model)
Age	0.0521729	0.738598	0.309			Age	0.0839755	0.634745	0.879
BMI	0.0801019	0.653649				BMI	-0.0348633	0.83956
Hormonal therapy	0.376796	0.0170494				Hormonal therapy	0.07273	0.647106
Any genital surgery	-0.0848748	0.600949				Any genital surgery	0.10754	0.504463
Being single	0.166268	0.308041				Being single	-0.196443	0.198312
Unemployment	0.0398475	0.822416				Unemployment	-0.056641	0.717934
Financial situation	0.0848016	0.575699				Financial situation	0.0289425	0.846643
Block 2*			0.001			Block 2**			0.001
Hormonal therapy	0.32752	0.011534				BDI	-0.51766	< 0.001
PSQI Global	-0.565269	< 0.001				PSQI Global	-0.282355	0.0283919
Block 3**			< 0.001			Block 3***			< 0.001
Hormonal therapy	0.32556	0.0095018				STAI	-0.57815	< 0.001
PSQI Global	-0.535025	< 0.001				PSQI Global	-0.286837	0.0105966
*Block1 + PSQI global score, chronic pain, SSS Social burden score, FeBK Scale3+BDI						*Block 1 + PSQI global score, chronic pain, SSS Social burden score, Social integration, satisfaction, and FeBK Scale 1 and Scale 3, 4+BDI
**+STAI instead of BDI						**+STAI instead of BDI
Determinants of Social role functioning
Transmen						Transwomen
Determinant variables	SF-36 global score					Determinant variables	SF-36 global score
Block 1	β	p (variable)	p (model)			Block 1	β	p (variable)	p (model)
Age	0.312541	0.848135	0.628			Age	-0.159608	0.32734	0.112
BMI	0.977002	0.0677157				BMI	0.289277	0.0720575
Hormonal therapy	10.3143	0.599336				Hormonal therapy	0.104222	0.475683
Any genital surgery	8.59929	0.814796				Any genital surgery	0.0750778	0.611475
Being single	7.91981	0.889638				Being single	-0.305187	0.032141
Unemployment	17.5739	0.286				Unemployment	-0.0691523	0.631223
Financial situation	4.08542	0.446169				Financial situation	0.144486	0.295746
Block 2*			0.080			Block 2**			< 0.001
Social burden	-0.45051	0.00427237				BDI	-0.481867	< 0.001
Chronic pain						PSQI Global	-0.308505	0.00706473
Block 3**			0.021			Block 3***			< 0.001
Financial situation	0.335371	0.0191993				Being single	-0.20295	0.0474914
Social burden	-0.488241	0.00106601				STAI	-0.482688	< 0.001
						FeBK Scale 3	-0.277211	0.0187346
*Block1 + PSQI global score, chronic pain, SSS Social burden score, FeBK Scale3+BDI
**+STAI instead of BDI						*Block 1 + PSQI global score, chronic pain, SSS Social burden score, Social integration, satisfaction, and FeBK Scale 1 and Scale 3, 4+BDI
						**+STAI instead of BDI
Determinants of Emotional role functioning
Transmen						Transwomen
Determinant variables	SF-36 global score					Determinant variables	SF-36 global score
Block 1	β	p (variable)	p (model)			Block 1	β	p (variable)	p (model)
Age	0.00923691	0.950637	0.113			Age	-0.249212	0.139945	0.273
BMI	0.0864368	0.613848				BMI	0.352959	0.0342002
Hormonal therapy	0.396231	0.00933362				Hormonal therapy	0.111187	0.459922
Any genital surgery	0.157875	0.303267				Any genital surgery	0.0836355	0.582646
Being single	0.0520049	0.735311				Being single	-0.0976269	0.496189
Unemployment	-0.190303	0.268263				Unemployment	0.00596194	0.967897
Financial situation	0.0900955	0.537542				Financial situation	0.130734	0.357488
Block 2*			0.013			Block 2**			< 0.001
Hormonal therapy	0.316436	0.0249845				BMI	0.393062	0.00309421
BDI	-0.330934	0.0355726				PSQI Global	-0.448301	< 0.001
						FBek Scale 3	-0.340345	0.00491085
Block 3**			0.014
Hormonal therapy	0.361144	0.0101843				Block 3***			< 0.001
PSQI Global	-0.34435	0.0113668				BMI	0.404749	0.000790949
						PSQI Global	-0.446904	< 0.001
						FBek Scale 3	-0.349797	0.00209349
*Block1 + PSQI global score, chronic pain, SSS Social burden score, FeBK Scale3+BDI
**+STAI instead of BDI						*Block 1 + PSQI global score, chronic pain, SSS Social burden score, Social integration, satisfaction, and FeBK Scale 1 and Scale 3, 4+BDI
						**+STAI instead of BDI
Determinants of Mental health
Transmen						Transwomen
Determinant variables	SF-36 global score					Determinant variables	SF-36 global score
Block 1	β	p (variable)	p (model)			Block 1	β	p (variable)	p (model)
Age	0.0122163	0.936754	0.201			Age	-0.11747	0.515031	0.647
BMI	0.230357	0.19735				BMI	0.227677	0.191857
Hormonal therapy	0.361081	0.0208395				Hormonal therapy	0.0967758	0.538735
Any genital surgery	0.107327	0.501367				Any genital surgery	0.0557146	0.729879
Being single	0.0706076	0.658945				Being single	-0.17918	0.237132
Unemployment	0.0615259	0.726896				Unemployment	0.00883196	0.954521
Financial situation	0.15236	0.313588				Financial situation	0.128273	0.394901
Block 2*			0.001			Block 2**
Hormonal therapy	0.314998	0.0150989				BMI	0.236367	0.0481549
PSQI Global	-0.545385	< 0.001				BDI	-0.448653	< 0.001	< 0.001
						PSQI Global	-0.40151	< 0.001
Block 3**			0.001			Social integration	0.214637	0.0445232
Hormonal therapy	0.30976	0.0148293
PSQI Global	-0.509052	< 0.001				Block 3***
						BMI	0.196423	0.0401751
*Block1 + PSQI global score, chronic pain, SSS Social burden score, FeBK Scale3+BDI						STAI	-0.476805	< 0.001	< 0.001
**+STAI instead of BDI						PSQI Global	-0.316681	0.00132536
						FBek Scale 3	-0.236365	0.0186244
						*Block 1 + PSQI global score, chronic pain, SSS Social burden score, Social integration, satisfaction, and FeBK Scale 1 and Scale 3, 4+BDI
						**+STAI instead of BDI
Determinants of Bodily pain
Transmen						Transwomen
Determinant variables	SF-36 global score					Determinant variables	SF-36 global score
Block 1	β	p (variable)	p (model)			Block 1	β	p (variable)	p (model)
Age	-0.138629	0.418605	0.978			Age	0.0329604	0.856615	0.988
BMI	0.101443	0.599362				BMI	-0.0839096	0.636127
Hormonal therapy	-0.0033883	0.983657				Hormonal therapy	0.150599	0.361927
Any genital surgery	-0.0710063	0.685322				Any genital surgery	-0.0844946	0.611234
Being single	-0.0333717	0.850958				Being single	0.0340076	0.827044
Unemployment	0.116822	0.544013				Unemployment	-0.0423805	0.792578
Financial situation	-0.0561429	0.731757				Financial situation	0.00305006	0.984092
Block 2*						Block 2**			0.261
						PSQI Global	-0.424873	0.0043312
Block 3**			0.651
Chronic pain	-0.320105	0.046245				Block 3***			0.121
						PSQI Global	-0.43159	0.00128802
*Block1 + PSQI global score, chronic pain, SSS Social burden score, FeBK Scale3+BDI						*Block 1 + PSQI global score, chronic pain, SSS Social burden score, Social integration, satisfaction, and FeBK Scale 1 and Scale 3, 4+BDI
**+STAI instead of BDI						**+STAI instead of BDI

## Sheet: Tabelle1
p (variable)
0.086994
0.413096
0.963008
0.927616
0.568278
0.396302
0.656997
0.0207466
0.00587427
p (variable)
0.171649
0.687037
0.36032
0.95414
0.846612
0.656859
0.667614
0.0413755
0.0282429
p (variable)
0.0206948
0.878087
0.0137076
0.475006
0.223732
0.252478
0.648055
0.0288374
0.0119232
p (variable)
0.738598
0.653649
0.0170494
0.600949
0.308041
0.822416
0.575699
0.011534
< 0.001
0.0095018
< 0.001
p (variable)
0.848135
0.0677157
0.599336
0.814796
0.889638
0.286
0.446169
0.00427237
0.0191993
0.00106601
p (variable)
0.950637
0.613848
0.00933362
0.303267
0.735311
0.268263
0.537542
0.0249845
0.0355726
0.0101843
0.0113668
p (variable)
0.936754
0.19735
0.0208395
0.501367
0.658945
0.726896
0.313588
0.0150989
7.70137e-05
0.0148293
0.00010074
p (variable)
0.418605
0.599362
0.983657
0.685322
0.850958
0.544013
0.731757
0.046245
